# Supplementary material for: Audiological Methods for Early Detection of Hearing Loss in Healthcare Worker
Source: Healthcare (Basel). 2025 May 10;13(10):1113. doi: 10.3390/healthcare13101113 (PMC12111715; doi:10.3390/healthcare13101113)
Supplement: Supplementary file 1 [file healthcare-13-01113-s001.zip]

Archive with 1 entries (1 files):
- healthcare-3604255-supplementary.pdf
